# Supplementary material for: N-Cyclo­hexyl­benzamide
Source: Acta Crystallogr Sect E Struct Rep Online. 2010 Jun 18;66(Pt 7):o1687. doi: 10.1107/S1600536810022609 (PMC3007063; doi:10.1107/S1600536810022609)
Supplement: Supplementary file 2 [file e-66-o1687-Isup2.hkl]

#
# h,k,l, Fc-squared, Fo-squared, sigma(Fo-squared) and status flag
#
data_I
_shelx_title ' rashid_1_0m in space group P 1'
_shelx_refln_list_code          4
_shelx_F_calc_maximum       40.97
_exptl_crystal_F_000       220.00
_reflns_d_resolution_high  0.7698
 
loop_
 _symmetry_equiv_pos_as_xyz
 'x, y, z'
 '-x, y+1/2, -z'
 
_cell_length_a     5.2372
_cell_length_b     6.5841
_cell_length_c    16.6029
_cell_angle_alpha  90.000
_cell_angle_beta   91.176
_cell_angle_gamma  90.000
 
_shelx_F_squared_multiplier     1.000
 
loop_
 _refln_index_h
 _refln_index_k
 _refln_index_l
 _refln_F_squared_calc
 _refln_F_squared_meas
 _refln_F_squared_sigma
 _refln_observed_status
   1   0   0     1259.78     1262.11     35.36 o
   2   0   0      559.36      553.03      6.34 o
   3   0   0        2.58        2.36      0.33 o
   4   0   0        7.21        8.90      0.76 o
   5   0   0       16.63       12.42      1.32 o
   6   0   0        3.81        6.03      1.18 o
   1   1   0      576.53      606.29      6.89 o
   2   1   0      815.83      834.07      7.73 o
   3   1   0       14.02       14.86      0.74 o
   4   1   0      121.06      116.03      1.70 o
   5   1   0       58.83       52.99      1.61 o
   6   1   0        1.61        0.99      0.69 o
   0   2   0      713.30      692.74      9.48 o
   1   2   0       13.30       14.09      0.36 o
   2   2   0      191.64      207.31      2.73 o
   3   2   0       52.56       52.25      0.93 o
   4   2   0        0.13       -0.43      0.29 o
   5   2   0       21.38       25.00      1.23 o
   6   2   0        2.24        1.56      0.67 o
   1   3   0      265.40      287.84      3.23 o
   2   3   0       35.39       42.29      1.06 o
   3   3   0        5.28        6.46      0.64 o
   4   3   0        4.30        5.52      0.73 o
   5   3   0        3.13        3.00      0.77 o
   6   3   0        0.36       -0.13      0.97 o
   0   4   0       48.31       50.21      1.17 o
   1   4   0       56.34       56.39      1.03 o
   2   4   0       42.74       42.01      0.98 o
   3   4   0        1.00        1.12      0.45 o
   4   4   0       12.09       13.13      1.14 o
   5   4   0        6.94        7.86      1.06 o
   6   4   0        2.95        3.12      1.47 o
   1   5   0        0.01       -0.43      0.29 o
   2   5   0       10.06        8.60      0.66 o
   3   5   0       23.48       22.78      0.96 o
   4   5   0       28.32       28.03      1.94 o
   5   5   0        1.92       -0.33      0.82 o
   0   6   0       49.04       51.27      2.89 o
   1   6   0       48.92       51.54      1.47 o
   2   6   0        7.03        7.57      0.85 o
   3   6   0        6.61        6.71      0.84 o
   4   6   0        2.87        2.45      1.16 o
   1   7   0        8.98        9.74      1.04 o
   2   7   0        1.07        0.97      0.69 o
   3   7   0        5.66        6.24      0.94 o
   0   8   0        0.36        4.00      1.52 o
   1   8   0        2.48        4.23      1.10 o
   2   8   0        0.54        0.31      0.92 o
  -6   0   1       20.76       17.68      1.69 o
  -5   0   1        1.14        0.90      2.15 o
  -4   0   1       11.52       12.80      0.70 o
  -3   0   1        0.12        0.27      0.34 o
  -2   0   1      180.94      150.20      2.08 o
  -1   0   1      507.92      445.69      6.16 o
   0   0   1       55.77        0.00      0.01 o
   2   0   1       43.09       45.43      0.75 o
   3   0   1       27.54       24.47      1.11 o
   4   0   1       11.75        9.91      0.77 o
   5   0   1       73.95       63.97      2.48 o
   6   0   1        0.04        0.52      0.92 o
  -6   1   1       10.66       11.29      1.02 o
  -5   1   1       75.32       77.01      1.98 o
  -4   1   1      254.94      255.05      3.15 o
  -3   1   1       49.23       55.82      0.94 o
  -2   1   1      388.90      415.70      3.99 o
  -1   1   1     1331.56     1404.28     15.66 o
   0   1   1       25.86       22.90      0.46 o
   1   1   1      660.16      689.09      6.79 o
   2   1   1       33.94       38.86      0.60 o
   3   1   1      321.80      358.72      4.03 o
   4   1   1       53.74       44.70      0.93 o
   5   1   1       68.45       61.04      2.44 o
   6   1   1        6.03        4.27      0.77 o
  -6   2   1        2.80        2.30      0.69 o
  -5   2   1       23.65       21.51      1.18 o
  -4   2   1        9.95       10.82      0.55 o
  -3   2   1      246.30      245.69      3.14 o
  -2   2   1      265.89      286.18      3.23 o
  -1   2   1      729.51      796.88      7.34 o
   0   2   1       14.18       14.09      0.35 o
   1   2   1       60.53       56.82      0.64 o
   2   2   1      151.69      156.98      2.18 o
   3   2   1       83.39       78.61      1.75 o
   4   2   1       23.96       22.98      2.02 o
   5   2   1        5.13        5.43      0.62 o
   6   2   1        1.40        1.01      0.65 o
  -6   3   1        9.05       10.10      1.39 o
  -5   3   1        6.42        4.40      0.83 o
  -4   3   1       21.65       21.60      0.68 o
  -3   3   1        2.50        2.55      0.30 o
  -2   3   1      106.11      120.41      1.86 o
  -1   3   1       10.13       10.13      0.34 o
   0   3   1       98.53       93.12      1.23 o
   1   3   1       48.27       59.00      1.03 o
   2   3   1       99.99      113.79      1.61 o
   3   3   1        4.00        4.16      0.57 o
   4   3   1        2.39        1.93      0.64 o
   5   3   1       14.05       15.54      1.14 o
   6   3   1        2.86        0.87      1.05 o
  -6   4   1        3.21        2.96      1.16 o
  -5   4   1        6.18        6.13      0.94 o
  -4   4   1        0.25       -0.38      0.60 o
  -3   4   1       23.77       22.00      0.70 o
  -2   4   1       19.63       20.33      0.72 o
  -1   4   1      124.71      117.11      1.71 o
   0   4   1       10.54       10.28      0.52 o
   1   4   1       18.63       20.03      0.68 o
   2   4   1       22.21       23.59      0.72 o
   3   4   1        0.80        0.40      0.85 o
   4   4   1       23.91       24.48      1.30 o
   5   4   1        3.03        4.23      0.86 o
  -5   5   1        6.08        5.23      0.98 o
  -4   5   1       10.52       10.49      1.03 o
  -3   5   1       33.16       33.10      1.69 o
  -2   5   1       18.71       19.61      0.92 o
  -1   5   1       33.37       36.50      0.89 o
   0   5   1       92.95       92.35      1.69 o
   1   5   1        1.27        1.61      0.36 o
   2   5   1        6.47        7.12      0.51 o
   3   5   1       19.79       19.41      1.29 o
   4   5   1        6.98        7.03      1.04 o
   5   5   1        2.29        2.41      1.20 o
  -4   6   1        6.83        7.87      1.19 o
  -3   6   1        8.15        9.22      0.90 o
  -2   6   1        0.71        0.97      0.60 o
  -1   6   1       42.49       42.22      1.34 o
   0   6   1       32.61       32.71      1.55 o
   1   6   1       21.99       21.63      1.04 o
   2   6   1        1.18        1.32      0.72 o
   3   6   1        2.97        3.39      0.77 o
   4   6   1        3.70        3.08      2.14 o
  -3   7   1        7.81        7.79      0.99 o
  -2   7   1        3.22        3.03      0.94 o
  -1   7   1       15.01       12.55      1.45 o
   0   7   1       10.02        7.70      1.17 o
   1   7   1        0.92        0.50      0.69 o
   2   7   1        0.34        0.63      0.68 o
   3   7   1        1.08        0.84      1.18 o
  -2   8   1        0.85        1.58      0.96 o
  -1   8   1        2.83        4.08      1.11 o
   0   8   1        0.12        0.46      0.92 o
   1   8   1        2.31        2.74      1.08 o
   2   8   1        3.31        2.35      1.06 o
  -6   0   2        5.46        5.32      1.23 o
  -5   0   2      168.63      167.01      5.24 o
  -4   0   2       83.84       81.84      1.75 o
  -3   0   2       99.12      101.49      1.85 o
  -2   0   2       95.52       97.45      1.48 o
  -1   0   2      186.55      195.00      2.80 o
   0   0   2      710.60        0.04      0.07 o
   1   0   2     1263.17     1265.98     15.46 o
   2   0   2       16.89       13.19      0.40 o
   3   0   2       12.28       12.49      0.56 o
   4   0   2        1.93        1.22      0.29 o
   5   0   2       16.34       17.59      1.48 o
   6   0   2        4.52        3.20      1.04 o
  -6   1   2        6.63        5.73      0.87 o
  -5   1   2       32.55       31.20      1.14 o
  -4   1   2        2.88        2.08      0.40 o
  -3   1   2       50.90       53.79      0.77 o
  -2   1   2      208.56      216.61      2.30 o
  -1   1   2     1678.19     1794.47     21.77 o
   1   1   2      129.87      151.79      1.52 o
   2   1   2       34.24       36.28      0.53 o
   3   1   2      102.87      105.85      1.45 o
   4   1   2        6.25        6.78      0.43 o
   5   1   2        1.24        2.05      0.64 o
   6   1   2        1.14        0.38      0.67 o
  -6   2   2        1.79        1.78      0.74 o
  -5   2   2        0.53        0.25      0.53 o
  -4   2   2        4.46        4.95      0.45 o
  -3   2   2      157.55      168.18      2.90 o
  -2   2   2      199.90      231.90      2.71 o
  -1   2   2       38.37       40.28      0.55 o
   0   2   2      160.06      158.64      1.72 o
   1   2   2      604.42      653.64      5.72 o
   2   2   2      298.09      302.78      4.32 o
   3   2   2       71.93       68.39      1.62 o
   4   2   2      186.49      169.71      2.39 o
   5   2   2       52.04       56.10      2.56 o
   6   2   2        1.19        0.18      0.63 o
  -6   3   2        5.88        6.41      1.41 o
  -5   3   2       10.72       11.56      0.77 o
  -4   3   2        3.24        3.60      0.39 o
  -3   3   2        6.01        6.22      0.41 o
  -2   3   2        1.55        1.93      0.29 o
  -1   3   2        6.75        5.32      0.30 o
   0   3   2       66.22       80.01      1.70 o
   1   3   2      215.23      246.02      2.62 o
   2   3   2      131.82      143.23      2.08 o
   3   3   2        5.19        5.92      0.89 o
   4   3   2        0.66        0.18      0.74 o
   5   3   2        0.63        0.22      0.68 o
   6   3   2        3.98        3.65      1.13 o
  -5   4   2        8.69        9.07      1.69 o
  -4   4   2       21.12       18.84      0.86 o
  -3   4   2        2.14        2.41      0.37 o
  -2   4   2        2.04        2.19      0.38 o
  -1   4   2       53.48       50.26      1.17 o
   0   4   2       26.48       27.13      1.03 o
   1   4   2       14.91       18.66      0.82 o
   2   4   2       87.59       88.96      1.52 o
   3   4   2       12.14       10.77      0.93 o
   4   4   2       19.85       23.18      2.17 o
   5   4   2        8.08        9.17      1.10 o
  -5   5   2        2.50        1.89      0.89 o
  -4   5   2        0.98        0.72      0.61 o
  -3   5   2       10.11       11.65      0.74 o
  -2   5   2       18.36       18.33      0.74 o
  -1   5   2        2.82        2.55      0.44 o
   0   5   2       58.68       60.40      2.14 o
   1   5   2       10.99       10.00      0.59 o
   2   5   2        9.78        8.85      0.54 o
   3   5   2       48.23       45.11      1.25 o
   4   5   2       42.01       37.48      1.78 o
   5   5   2       12.02       15.72      2.18 o
  -4   6   2        9.01       10.66      1.42 o
  -3   6   2        1.66        1.19      0.54 o
  -2   6   2        5.41        5.95      1.05 o
  -1   6   2       26.81       26.45      1.38 o
   0   6   2       32.00       29.49      1.20 o
   1   6   2        0.83        1.02      0.61 o
   2   6   2       52.18       53.74      1.80 o
   3   6   2        5.56        5.82      0.88 o
   4   6   2        3.83        5.13      1.32 o
  -3   7   2        4.32        4.49      0.90 o
  -2   7   2        8.70       11.71      1.14 o
  -1   7   2        6.69        6.06      0.93 o
   0   7   2       20.91       19.41      1.64 o
   1   7   2       16.13       15.84      1.45 o
   2   7   2        3.75        4.24      0.83 o
   3   7   2        1.44        1.75      0.72 o
  -2   8   2        2.09        2.31      1.05 o
  -1   8   2        0.82        1.84      1.02 o
   0   8   2        0.04       -0.62      0.86 o
   1   8   2        2.48        3.74      1.12 o
   2   8   2        1.40        1.89      1.00 o
  -6   0   3       37.51       36.55      2.25 o
  -5   0   3       16.73       21.20      2.00 o
  -4   0   3       25.60       25.79      0.99 o
  -3   0   3       26.79       24.41      0.80 o
  -2   0   3       44.02       43.00      0.92 o
   0   0   3       49.95       48.26      1.84 o
   1   0   3       10.09       14.12      0.41 o
   2   0   3      159.69      186.36      2.34 o
   3   0   3      108.45      115.30      2.01 o
   4   0   3        9.36       10.54      0.79 o
   5   0   3        1.43        0.70      1.41 o
   6   0   3        0.27        1.12      0.95 o
  -6   1   3        7.81        7.63      0.96 o
  -5   1   3       10.11       11.14      1.01 o
  -4   1   3       48.46       52.65      1.06 o
  -3   1   3       40.22       40.39      0.82 o
  -2   1   3      213.99      231.84      2.46 o
  -1   1   3     1336.75     1384.68     14.14 o
   1   1   3       80.19       81.67      0.91 o
   2   1   3       87.14       86.98      1.00 o
   3   1   3      124.11      123.08      1.64 o
   4   1   3        2.93        2.68      0.35 o
   5   1   3       13.23       12.67      1.56 o
   6   1   3        5.24        4.86      0.94 o
  -6   2   3        5.75        7.00      0.91 o
  -5   2   3        0.67        0.71      0.50 o
  -4   2   3        2.00        2.27      0.40 o
  -3   2   3       13.95       13.69      0.79 o
  -2   2   3       59.55       66.01      0.91 o
  -1   2   3       21.26       18.57      0.40 o
   0   2   3      159.42      183.96      1.98 o
   1   2   3        6.22        6.67      0.24 o
   2   2   3      115.32      113.08      1.43 o
   3   2   3       25.51       25.69      0.99 o
   4   2   3       66.70       68.12      1.27 o
   5   2   3       34.19       31.82      1.55 o
   6   2   3        4.27        3.49      0.72 o
  -6   3   3        0.15        0.51      0.63 o
  -5   3   3        2.97        2.84      0.58 o
  -4   3   3        2.31        2.22      0.55 o
  -3   3   3        0.13        0.22      0.31 o
  -2   3   3       11.03        9.44      0.45 o
  -1   3   3        7.40        7.30      0.36 o
   0   3   3      598.41      638.12      8.99 o
   1   3   3      320.92      368.59      4.40 o
   2   3   3       84.39       82.95      1.36 o
   3   3   3        1.74        2.05      0.59 o
   4   3   3       44.42       47.94      1.64 o
   5   3   3       25.61       25.87      1.42 o
   6   3   3        0.03       -1.44      0.96 o
  -5   4   3        0.48        1.32      0.53 o
  -4   4   3        6.54        4.77      0.59 o
  -3   4   3       20.49       20.32      1.00 o
  -2   4   3       28.01       27.27      0.73 o
  -1   4   3       12.00       12.48      0.54 o
   0   4   3       31.70       32.48      0.89 o
   1   4   3       51.34       57.73      1.16 o
   2   4   3       12.15       10.09      0.51 o
   3   4   3       82.63       84.88      2.27 o
   4   4   3       21.67       24.54      1.84 o
   5   4   3        1.63        3.54      1.30 o
  -5   5   3       18.62       18.89      1.60 o
  -4   5   3        0.05        0.26      0.48 o
  -3   5   3       35.62       31.65      1.22 o
  -2   5   3      128.15      121.37      2.31 o
  -1   5   3       12.65       12.90      0.75 o
   0   5   3       33.45       30.56      0.96 o
   1   5   3       19.65       17.67      0.99 o
   2   5   3        1.78        1.25      0.74 o
   3   5   3       16.85       15.30      1.07 o
   4   5   3       15.54       17.38      2.98 o
   5   5   3        4.94        3.45      1.24 o
  -4   6   3       20.31       19.27      1.28 o
  -3   6   3        1.22        0.22      0.59 o
  -2   6   3        3.54        3.47      0.73 o
  -1   6   3       98.40      107.34      2.01 o
   0   6   3       62.49       63.14      1.68 o
   1   6   3       43.81       45.94      3.10 o
   2   6   3        8.78        6.82      0.88 o
   3   6   3       18.69       16.27      1.09 o
   4   6   3        3.99        4.03      1.26 o
  -3   7   3        4.15        6.78      1.01 o
  -2   7   3        9.92        9.00      1.05 o
  -1   7   3        3.56        4.47      0.88 o
   0   7   3       22.36       23.97      1.81 o
   1   7   3        6.19        6.51      0.92 o
   2   7   3        2.67        2.60      0.75 o
   3   7   3        2.96        3.29      0.89 o
  -2   8   3        0.44        0.12      0.98 o
  -1   8   3        2.12        1.44      1.00 o
   0   8   3        0.34       -0.13      0.90 o
   1   8   3        1.60        3.44      1.12 o
   2   8   3        2.97        4.25      1.00 o
  -6   0   4       21.76       19.78      1.87 o
  -5   0   4      136.16      142.01      4.25 o
  -4   0   4       53.97       54.04      1.41 o
  -3   0   4        8.03        5.97      0.56 o
  -2   0   4       71.65       77.02      1.43 o
  -1   0   4      624.49      729.04     10.02 o
   0   0   4        0.82        0.46      0.20 o
   1   0   4      209.36      211.98      3.09 o
   2   0   4      155.22      184.65      2.35 o
   3   0   4      120.42      127.29      2.20 o
   4   0   4        3.79        3.34      0.58 o
   5   0   4       24.52       24.74      1.82 o
   6   0   4        0.72        0.04      1.07 o
  -6   1   4        1.60        1.98      0.78 o
  -5   1   4       23.60       22.91      1.38 o
  -4   1   4        8.74        7.94      0.47 o
  -3   1   4       38.15       42.26      0.78 o
  -2   1   4      142.63      152.00      1.74 o
  -1   1   4     1117.40     1213.60     11.65 o
   0   1   4      590.25      611.28      5.96 o
   1   1   4       49.93       58.73      0.82 o
   2   1   4      165.79      186.33      1.89 o
   3   1   4        0.35        0.09      0.23 o
   4   1   4       12.38        8.95      0.49 o
   5   1   4        0.39        1.03      0.58 o
   6   1   4        3.47        3.44      0.75 o
  -6   2   4        0.01       -0.23      0.66 o
  -5   2   4        5.60        5.75      0.68 o
  -4   2   4       37.31       34.03      1.47 o
  -3   2   4       28.87       35.73      0.79 o
  -2   2   4      286.44      307.03      3.44 o
  -1   2   4      106.89      115.83      1.30 o
   0   2   4      384.86      390.55      3.95 o
   1   2   4      100.91      118.11      1.37 o
   2   2   4       17.67       24.29      1.42 o
   3   2   4        1.44        1.23      0.26 o
   4   2   4       73.08       71.22      1.29 o
   5   2   4       10.04       11.81      1.34 o
   6   2   4        3.70        2.69      0.70 o
  -6   3   4        2.14        3.17      0.79 o
  -5   3   4        5.77        6.69      0.71 o
  -4   3   4        8.23        5.97      0.60 o
  -3   3   4       61.48       67.07      1.50 o
  -2   3   4        0.21        0.01      0.16 o
  -1   3   4       68.34       61.35      1.24 o
   0   3   4       57.17       68.41      1.41 o
   1   3   4      331.14      378.85      4.92 o
   2   3   4       69.43       71.60      1.25 o
   3   3   4       14.37       12.97      0.94 o
   4   3   4        7.68        9.40      0.99 o
   5   3   4        1.12        1.73      0.81 o
   6   3   4        8.73        6.29      1.47 o
  -5   4   4        4.88        3.88      0.72 o
  -4   4   4       43.42       37.51      1.38 o
  -3   4   4       13.42       11.88      0.81 o
  -2   4   4      101.37       92.79      1.70 o
  -1   4   4       55.90       54.56      1.05 o
   0   4   4       21.27       17.35      0.66 o
   1   4   4        8.79       10.85      0.55 o
   2   4   4       70.28       69.36      1.50 o
   3   4   4      177.55      172.10      2.99 o
   4   4   4       24.43       23.22      1.87 o
   5   4   4        7.23        7.39      1.11 o
  -5   5   4        2.15        1.42      0.84 o
  -4   5   4        3.96        3.77      0.62 o
  -3   5   4       13.39       13.61      0.93 o
  -2   5   4       71.18       68.90      1.75 o
  -1   5   4      274.99      262.69      3.50 o
   0   5   4       18.91       19.76      0.96 o
   1   5   4        6.74        7.03      0.54 o
   2   5   4        4.44        4.45      0.67 o
   3   5   4        4.19        3.32      0.60 o
   4   5   4        4.25        4.89      1.19 o
   5   5   4        5.84        7.99      1.82 o
  -4   6   4        0.54        1.71      0.75 o
  -3   6   4       16.42       16.17      1.21 o
  -2   6   4        1.02        1.15      0.63 o
  -1   6   4        4.89        4.94      0.82 o
   0   6   4       19.88       20.59      1.72 o
   1   6   4       27.48       21.52      1.29 o
   2   6   4        4.14        3.08      0.72 o
   3   6   4        0.02       -0.60      0.53 o
   4   6   4        0.52        1.36      1.11 o
  -3   7   4        6.98        9.31      1.29 o
  -2   7   4        8.07        7.59      1.02 o
  -1   7   4       14.21       14.59      1.48 o
   0   7   4        1.50        2.70      0.95 o
   1   7   4       11.06       10.65      1.10 o
   2   7   4       10.06        8.13      1.07 o
   3   7   4        0.75        0.19      0.67 o
  -2   8   4        5.51        7.33      1.82 o
  -1   8   4        4.93        5.49      1.29 o
   0   8   4        3.44        4.19      2.26 o
   1   8   4        0.99        0.49      1.13 o
   2   8   4        2.90        3.57      1.13 o
  -6   0   5        8.13        9.76      1.45 o
  -5   0   5       45.70       46.35      2.25 o
  -4   0   5        9.46        9.29      0.72 o
  -3   0   5       17.82       19.01      0.82 o
  -2   0   5        1.17        1.56      0.37 o
  -1   0   5      101.61      103.73      1.77 o
   0   0   5       16.09       13.20      0.51 o
   1   0   5      648.18      635.94      7.86 o
   2   0   5       43.49       53.22      1.00 o
   3   0   5        6.90        6.13      0.63 o
   4   0   5        8.24        7.69      0.83 o
   5   0   5        4.92        5.12      1.28 o
   6   0   5        1.39        0.52      0.95 o
  -6   1   5       11.68       12.95      1.12 o
  -5   1   5        6.75        6.76      0.83 o
  -4   1   5       19.34       16.18      0.65 o
  -3   1   5       59.23       64.92      1.16 o
  -2   1   5       46.09       50.72      0.93 o
  -1   1   5      319.01      340.57      3.49 o
   0   1   5      582.36      606.17      5.96 o
   1   1   5       77.17       83.73      0.97 o
   2   1   5       13.21       17.22      0.43 o
   3   1   5       22.97       26.07      0.80 o
   4   1   5       55.27       53.41      1.21 o
   5   1   5       33.46       27.90      1.57 o
   6   1   5        1.29        2.00      0.72 o
  -6   2   5        3.40        4.67      0.86 o
  -5   2   5       12.61       12.85      0.86 o
  -4   2   5       15.92       16.82      0.91 o
  -3   2   5       24.81       27.52      0.86 o
  -2   2   5      149.56      157.63      2.15 o
  -1   2   5       40.01       40.50      0.74 o
   0   2   5      507.27      549.02      5.16 o
   1   2   5       19.19       19.50      0.43 o
   2   2   5       23.27       21.84      0.61 o
   3   2   5       26.31       23.07      0.69 o
   4   2   5       37.10       34.29      0.80 o
   5   2   5       16.87       16.60      1.03 o
   6   2   5        5.10        5.16      0.80 o
  -6   3   5        3.42        3.14      0.84 o
  -5   3   5        5.50        4.98      0.69 o
  -4   3   5       28.62       26.71      1.07 o
  -3   3   5       11.09       12.42      0.78 o
  -2   3   5       45.39       40.90      0.88 o
  -1   3   5        1.38        1.99      0.29 o
   0   3   5      239.02      265.81      5.49 o
   1   3   5      129.95      138.58      2.09 o
   2   3   5      134.65      126.06      2.20 o
   3   3   5       17.58       16.76      0.65 o
   4   3   5       13.05       16.33      1.21 o
   5   3   5        7.37        7.86      2.19 o
   6   3   5        2.78        1.30      1.23 o
  -5   4   5        8.17        9.78      1.12 o
  -4   4   5        6.48        7.54      0.84 o
  -3   4   5       25.41       22.92      1.40 o
  -2   4   5       29.31       26.93      1.07 o
  -1   4   5        1.38        1.66      0.33 o
   0   4   5        3.10        3.95      0.44 o
   1   4   5       95.88      102.47      1.98 o
   2   4   5       18.46       18.23      0.79 o
   3   4   5       73.04       68.76      1.71 o
   4   4   5       57.48       61.93      2.14 o
   5   4   5        0.35       -0.53      1.38 o
  -5   5   5        4.39        5.07      0.92 o
  -4   5   5        8.26        8.85      0.77 o
  -3   5   5        3.73        3.14      0.64 o
  -2   5   5       51.89       50.88      1.39 o
  -1   5   5      125.52      123.77      2.21 o
   0   5   5       41.04       40.67      1.27 o
   1   5   5       13.47       10.43      0.63 o
   2   5   5        4.18        4.56      0.98 o
   3   5   5        0.17        0.16      0.73 o
   4   5   5       11.31       13.79      1.65 o
   5   5   5        0.51       -1.36      1.11 o
  -4   6   5        7.30        8.11      0.84 o
  -3   6   5        7.43        7.32      1.26 o
  -2   6   5        3.86        2.91      0.73 o
  -1   6   5        0.92        1.14      0.54 o
   0   6   5       21.78       20.38      1.08 o
   1   6   5        5.04        4.40      0.79 o
   2   6   5       10.94       10.49      0.98 o
   3   6   5        2.48        1.98      0.65 o
   4   6   5        0.71        0.24      1.10 o
  -3   7   5        1.93        2.15      0.88 o
  -2   7   5        7.24        5.94      1.00 o
  -1   7   5       11.35       12.34      1.18 o
   0   7   5        2.50        1.77      1.32 o
   1   7   5        4.33        5.03      0.91 o
   2   7   5        2.92        3.70      1.16 o
   3   7   5        1.99        2.65      1.27 o
  -1   8   5        4.12        1.85      1.08 o
   0   8   5        0.36       -0.27      1.09 o
   1   8   5        0.01       -0.16      0.97 o
  -6   0   6        0.14        1.15      1.09 o
  -5   0   6       18.78       18.60      2.78 o
  -4   0   6       67.00       68.18      1.70 o
  -3   0   6        8.38        8.53      0.69 o
  -2   0   6       98.05      102.91      2.19 o
  -1   0   6       19.67       31.02      1.73 o
   0   0   6      545.69      573.94      8.04 o
   1   0   6        9.14        9.30      0.49 o
   2   0   6      407.57      464.09      7.65 o
   3   0   6       30.74       35.39      1.30 o
   4   0   6        1.68        0.83      0.47 o
   5   0   6       14.99       13.82      1.39 o
   6   0   6        5.92        5.22      1.36 o
  -6   1   6       21.31       24.63      1.46 o
  -5   1   6       15.84       17.04      1.45 o
  -4   1   6       12.81       12.34      0.62 o
  -3   1   6       22.33       28.23      0.78 o
  -2   1   6       53.68       59.14      1.20 o
  -1   1   6      116.47      119.24      1.46 o
   0   1   6      495.99      497.55      4.70 o
   1   1   6       41.57       50.13      0.71 o
   2   1   6        7.65        7.74      0.38 o
   3   1   6        3.78        4.35      0.37 o
   4   1   6        4.46        3.55      0.42 o
   5   1   6       22.79       20.76      1.25 o
   6   1   6        0.69        1.80      0.78 o
  -6   2   6        0.26        0.39      0.77 o
  -5   2   6        7.17        6.96      0.82 o
  -4   2   6       17.93       19.81      0.93 o
  -3   2   6        0.73        0.93      0.33 o
  -2   2   6      129.35      133.53      1.93 o
  -1   2   6      569.37      603.98      6.48 o
   0   2   6      553.69      635.28      7.23 o
   1   2   6      190.80      218.08      2.74 o
   2   2   6       89.56       85.19      1.15 o
   3   2   6       28.18       30.87      0.89 o
   4   2   6        2.44        3.57      0.44 o
   5   2   6       20.67       20.58      1.74 o
   6   2   6        0.30       -0.21      0.69 o
  -6   3   6        0.10        0.50      0.77 o
  -5   3   6        7.84        7.72      0.79 o
  -4   3   6        9.85        8.91      0.80 o
  -3   3   6       19.90       20.52      0.82 o
  -2   3   6       16.66       18.33      0.65 o
  -1   3   6       23.06       23.79      0.67 o
   0   3   6       39.02       36.17      0.89 o
   1   3   6      154.68      149.29      2.01 o
   2   3   6       45.97       47.93      1.03 o
   3   3   6      342.71      345.11      5.22 o
   4   3   6       79.04       80.42      2.38 o
   5   3   6        0.14       -1.25      0.97 o
   6   3   6        1.52       -0.15      1.43 o
  -5   4   6        0.43       -0.07      0.57 o
  -4   4   6        0.57        0.72      0.56 o
  -3   4   6       36.03       35.32      1.25 o
  -2   4   6      120.33      121.98      2.09 o
  -1   4   6       36.11       33.10      0.86 o
   0   4   6       36.43       38.96      1.02 o
   1   4   6       47.11       48.49      1.15 o
   2   4   6        1.70        1.80      0.70 o
   3   4   6       30.27       30.73      1.28 o
   4   4   6        6.63        6.70      1.26 o
   5   4   6        5.49        5.71      1.82 o
  -5   5   6        0.45        0.11      0.63 o
  -4   5   6        0.90       -0.18      0.64 o
  -3   5   6        2.32        1.48      0.79 o
  -2   5   6        6.85        7.96      0.63 o
  -1   5   6       58.27       57.66      1.56 o
   0   5   6       10.33        9.18      0.74 o
   1   5   6        5.47        5.84      0.61 o
   2   5   6        4.51        3.83      0.81 o
   3   5   6        1.35        0.78      0.65 o
   4   5   6        6.16        6.33      1.34 o
   5   5   6        3.40        5.05      2.02 o
  -4   6   6        1.12        0.60      0.73 o
  -3   6   6        9.48        8.61      1.16 o
  -2   6   6        0.48       -0.35      0.60 o
  -1   6   6        1.02        0.30      0.52 o
   0   6   6        8.45        8.51      0.80 o
   1   6   6       13.24       12.09      1.05 o
   2   6   6       13.84       11.33      1.05 o
   3   6   6        0.05        0.37      0.95 o
   4   6   6        1.70        1.48      1.12 o
  -3   7   6        6.78        8.13      1.10 o
  -2   7   6       13.58       15.54      1.90 o
  -1   7   6       19.44       17.97      2.31 o
   0   7   6        8.86       10.16      2.07 o
   1   7   6        4.02        4.03      0.89 o
   2   7   6        1.39        0.96      0.76 o
   3   7   6        2.71        1.87      0.84 o
  -1   8   6        4.11        3.83      1.17 o
   0   8   6        1.07        0.21      0.99 o
   1   8   6        1.05        1.38      1.10 o
  -6   0   7       10.33       11.76      1.63 o
  -5   0   7        0.31        0.39      0.92 o
  -4   0   7       66.22       68.93      2.02 o
  -3   0   7       57.14       67.47      1.79 o
  -2   0   7        0.89        1.48      0.41 o
  -1   0   7       41.02       53.07      1.38 o
   0   0   7        2.39        2.30      0.32 o
   1   0   7       23.12       28.98      1.14 o
   2   0   7      106.61      106.43      1.90 o
   3   0   7        6.39        6.76      0.59 o
   4   0   7       23.00       20.05      2.45 o
   5   0   7        6.09        6.08      1.36 o
   6   0   7        0.20       -0.31      1.10 o
  -6   1   7        7.17        6.20      1.19 o
  -5   1   7        9.93       11.59      1.00 o
  -4   1   7        0.12        0.68      0.39 o
  -3   1   7       20.02       23.17      0.84 o
  -2   1   7      440.65      467.77      6.22 o
  -1   1   7       64.08       60.21      1.17 o
   0   1   7      853.76      868.96      8.52 o
   1   1   7      191.30      193.49      2.32 o
   2   1   7       71.88       70.50      1.48 o
   3   1   7       45.51       44.37      0.97 o
   4   1   7        5.13        4.45      0.62 o
   5   1   7       18.22       16.87      1.29 o
   6   1   7        0.63       -0.01      0.79 o
  -6   2   7        1.56        2.52      0.87 o
  -5   2   7        9.24       10.76      1.01 o
  -4   2   7       15.21       14.84      0.95 o
  -3   2   7       14.98       15.89      0.77 o
  -2   2   7      261.97      264.42      4.61 o
  -1   2   7      502.43      493.85      5.85 o
   0   2   7      453.60      502.61      5.92 o
   1   2   7       56.08       63.35      1.19 o
   2   2   7       44.17       38.55      1.32 o
   3   2   7       26.95       28.64      0.93 o
   4   2   7       17.72       18.70      1.86 o
   5   2   7        1.65        2.72      0.79 o
   6   2   7        7.13        6.78      1.01 o
  -6   3   7        0.29       -0.12      0.77 o
  -5   3   7       10.78       10.05      0.88 o
  -4   3   7       28.74       28.50      1.28 o
  -3   3   7       26.53       29.81      0.98 o
  -2   3   7        4.13        3.58      0.37 o
  -1   3   7        3.69        4.46      0.40 o
   0   3   7      173.80      192.84      2.62 o
   1   3   7       35.88       38.22      0.82 o
   2   3   7      161.53      149.65      2.06 o
   3   3   7       17.31       19.58      0.90 o
   4   3   7       37.05       33.78      1.33 o
   5   3   7        4.20        2.88      1.43 o
  -5   4   7        0.93        0.38      0.61 o
  -4   4   7        5.17        5.33      0.76 o
  -3   4   7        9.38       10.12      0.86 o
  -2   4   7      116.32      111.84      1.85 o
  -1   4   7      160.52      150.37      2.42 o
   0   4   7        5.49        5.18      0.46 o
   1   4   7       14.44       15.56      0.73 o
   2   4   7       43.98       43.10      1.25 o
   3   4   7        9.03        8.69      0.90 o
   4   4   7        8.12       10.58      1.41 o
   5   4   7        1.52        2.13      1.71 o
  -5   5   7        1.00        0.63      0.67 o
  -4   5   7        9.86       10.64      0.96 o
  -3   5   7        6.53        7.61      0.82 o
  -2   5   7       35.56       37.28      1.13 o
  -1   5   7        6.17        6.38      0.57 o
   0   5   7        3.89        3.63      0.58 o
   1   5   7        0.30       -0.20      0.41 o
   2   5   7        1.52        1.48      0.69 o
   3   5   7        1.04        0.11      0.56 o
   4   5   7        0.48        0.77      1.04 o
   5   5   7        0.69       -0.20      1.58 o
  -4   6   7        2.41        1.80      0.77 o
  -3   6   7        4.95        4.64      0.78 o
  -2   6   7        2.78        2.40      0.75 o
  -1   6   7        6.57        7.10      1.12 o
   0   6   7        0.56        0.05      0.51 o
   1   6   7        0.49        0.60      0.63 o
   2   6   7        1.53       -0.11      1.56 o
   3   6   7        0.87        0.29      0.64 o
   4   6   7        1.12        1.79      1.60 o
  -3   7   7        0.48        1.30      0.89 o
  -2   7   7        0.84        0.37      0.75 o
  -1   7   7        8.88        8.26      1.31 o
   0   7   7        1.64        1.45      1.05 o
   1   7   7        0.23        0.13      0.68 o
   2   7   7        0.90        1.93      0.95 o
   3   7   7        5.76        7.63      1.05 o
  -1   8   7        9.73        9.54      1.54 o
   0   8   7        4.26        6.96      1.31 o
  -6   0   8       27.87       27.04      2.21 o
  -5   0   8        1.18        3.56      2.16 o
  -4   0   8       46.47       44.81      1.78 o
  -3   0   8       31.63       30.29      1.63 o
  -2   0   8       92.12       84.53      2.45 o
  -1   0   8        6.51        8.42      0.80 o
   0   0   8        6.01        4.91      0.52 o
   1   0   8       38.05       39.51      1.17 o
   2   0   8        1.40        0.97      0.33 o
   3   0   8        1.38        1.82      0.46 o
   4   0   8       16.80       14.50      1.08 o
   5   0   8        6.85        7.24      1.43 o
   6   0   8        0.12       -0.06      1.16 o
  -6   1   8        3.99        5.41      0.97 o
  -5   1   8       28.22       31.57      1.50 o
  -4   1   8        5.53        6.36      0.61 o
  -3   1   8        6.05        6.47      0.53 o
  -2   1   8       61.62       66.83      1.35 o
  -1   1   8      229.83      248.90      3.49 o
   0   1   8       76.72       79.99      1.43 o
   1   1   8      222.00      247.52      3.15 o
   2   1   8        7.32        8.35      0.45 o
   3   1   8        7.56        8.26      0.55 o
   4   1   8        5.69        6.67      0.77 o
   5   1   8        1.57        1.54      1.34 o
   6   1   8        0.62       -0.55      0.63 o
  -6   2   8        2.44        2.24      0.87 o
  -5   2   8        9.59       10.39      0.89 o
  -4   2   8        8.37       10.65      0.88 o
  -3   2   8        9.11       10.22      0.61 o
  -2   2   8       14.36       14.28      0.69 o
  -1   2   8       27.43       28.54      0.77 o
   0   2   8       77.22       72.75      1.39 o
   1   2   8       63.52       56.46      1.17 o
   2   2   8        5.65        5.63      0.47 o
   3   2   8      157.46      157.90      3.18 o
   4   2   8       10.29        8.92      0.83 o
   5   2   8       18.84       17.12      2.31 o
   6   2   8        0.94        0.21      0.80 o
  -5   3   8       15.88       16.58      1.05 o
  -4   3   8       16.45       16.50      1.07 o
  -3   3   8       41.51       41.96      1.18 o
  -2   3   8       35.93       37.71      0.89 o
  -1   3   8       84.97       82.08      1.79 o
   0   3   8       16.13       15.30      0.71 o
   1   3   8       54.77       56.82      1.08 o
   2   3   8        4.01        4.81      0.39 o
   3   3   8       89.36       92.43      1.95 o
   4   3   8        7.90        9.43      0.90 o
   5   3   8        5.08        5.78      0.85 o
  -5   4   8        3.22        3.12      1.05 o
  -4   4   8        2.03        1.74      0.65 o
  -3   4   8        3.42        3.42      0.65 o
  -2   4   8       77.92       73.57      1.46 o
  -1   4   8       20.60       22.47      0.90 o
   0   4   8       16.34       17.08      0.81 o
   1   4   8       37.56       38.29      1.06 o
   2   4   8       31.20       38.37      1.37 o
   3   4   8       15.14       17.21      1.10 o
   4   4   8        2.12        1.81      0.67 o
   5   4   8        5.19        6.26      1.97 o
  -4   5   8        2.98        3.36      0.77 o
  -3   5   8        0.68        0.58      0.59 o
  -2   5   8        4.71        3.91      0.63 o
  -1   5   8        2.80        3.38      0.50 o
   0   5   8        8.24        7.71      0.66 o
   1   5   8       20.06       19.09      1.00 o
   2   5   8       10.85        9.28      0.93 o
   3   5   8        8.85        9.84      0.96 o
   4   5   8       13.61       16.59      1.83 o
  -4   6   8        0.31        0.51      0.83 o
  -3   6   8        1.76        1.31      0.78 o
  -2   6   8        0.21       -0.89      0.61 o
  -1   6   8        3.05        1.95      0.71 o
   0   6   8        0.77       -0.18      0.47 o
   1   6   8        6.46        4.78      0.84 o
   2   6   8        0.35        0.16      0.66 o
   3   6   8        2.43        2.00      0.78 o
   4   6   8        1.78        2.43      1.29 o
  -3   7   8        0.41        0.60      0.91 o
  -2   7   8        1.62        2.24      0.88 o
  -1   7   8        0.60        0.25      0.90 o
   0   7   8        5.95        7.59      2.64 o
   1   7   8        2.11        1.96      0.82 o
   2   7   8        0.63       -0.65      0.73 o
  -6   0   9        0.11        1.79      1.23 o
  -5   0   9        3.06        1.84      1.08 o
  -4   0   9       22.40       23.04      1.69 o
  -3   0   9       11.81       13.29      1.74 o
  -2   0   9        3.72        7.14      1.84 o
  -1   0   9        0.36       -0.30      0.43 o
   0   0   9       22.10       21.12      1.81 o
   1   0   9        6.96       10.47      0.72 o
   2   0   9        4.11        4.05      0.53 o
   3   0   9        6.30        6.76      0.60 o
   4   0   9       45.13       36.94      2.37 o
   5   0   9       12.00       11.46      1.69 o
   6   0   9        0.34       -0.39      1.08 o
  -6   1   9        1.28        2.37      0.86 o
  -5   1   9        7.17        7.71      0.94 o
  -4   1   9       20.26       22.35      1.03 o
  -3   1   9        3.01        2.45      0.51 o
  -2   1   9       27.35       26.86      1.40 o
  -1   1   9       41.62       42.27      1.97 o
   0   1   9       77.97       88.42      1.91 o
   1   1   9       15.12       15.16      0.66 o
   2   1   9       18.55       20.54      0.68 o
   3   1   9       15.29       13.61      1.04 o
   4   1   9        1.07        1.79      0.59 o
   5   1   9        4.02        4.33      0.74 o
   6   1   9        0.78        1.10      0.74 o
  -6   2   9        2.55        4.30      0.93 o
  -5   2   9       14.37       14.33      1.23 o
  -4   2   9       10.34       11.02      0.94 o
  -3   2   9       30.41       31.94      1.04 o
  -2   2   9       38.17       36.99      1.16 o
  -1   2   9       98.48       99.68      2.00 o
   0   2   9      190.49      198.78      2.98 o
   1   2   9       54.49       57.27      1.35 o
   2   2   9       33.25       32.80      0.91 o
   3   2   9        7.48        9.75      0.55 o
   4   2   9        3.70        3.64      0.68 o
   5   2   9        3.64        4.81      1.41 o
  -5   3   9        3.58        4.35      0.87 o
  -4   3   9        0.54        0.51      0.60 o
  -3   3   9      103.70       96.85      1.93 o
  -2   3   9       82.02       81.03      1.66 o
  -1   3   9        7.69        9.12      0.70 o
   0   3   9       29.38       27.63      1.12 o
   1   3   9       34.33       28.03      0.75 o
   2   3   9      230.32      225.19      3.36 o
   3   3   9       66.61       67.32      2.42 o
   4   3   9        5.66        6.04      1.14 o
   5   3   9        2.84        2.79      0.81 o
  -5   4   9        0.60       -0.22      0.65 o
  -4   4   9        4.33        4.50      0.78 o
  -3   4   9       15.78       14.94      1.02 o
  -2   4   9       79.21       84.86      1.78 o
  -1   4   9       64.04       60.30      1.38 o
   0   4   9       83.66       79.89      1.54 o
   1   4   9       17.11       18.29      0.84 o
   2   4   9       29.70       32.92      1.48 o
   3   4   9       47.28       48.36      1.72 o
   4   4   9       13.97       15.47      1.10 o
   5   4   9        0.31       -1.12      1.45 o
  -4   5   9        0.41        0.43      0.68 o
  -3   5   9        0.40        0.05      0.59 o
  -2   5   9        4.73        5.63      0.72 o
  -1   5   9        2.51        2.38      0.49 o
   0   5   9        0.07       -0.33      0.47 o
   1   5   9        5.85        3.91      0.75 o
   2   5   9        0.41        0.33      0.62 o
   3   5   9        3.89        3.80      0.76 o
   4   5   9        2.31        4.44      1.61 o
  -3   6   9        1.80        3.45      0.90 o
  -2   6   9        0.35        0.27      0.85 o
  -1   6   9        0.91        0.70      0.95 o
   0   6   9        0.62        1.25      0.69 o
   1   6   9        2.94        2.58      0.77 o
   2   6   9        2.48        2.65      0.83 o
   3   6   9       11.22       13.99      1.23 o
  -2   7   9        2.49        3.06      0.93 o
  -1   7   9        4.49        2.76      1.18 o
   0   7   9        2.12        0.96      0.94 o
   1   7   9        0.28        0.03      0.67 o
   2   7   9        0.80        1.00      0.83 o
  -6   0  10        1.26        2.31      1.38 o
  -5   0  10        8.50        5.34      1.29 o
  -4   0  10       10.53       10.72      1.20 o
  -3   0  10        8.46        8.80      1.03 o
  -2   0  10       47.26       48.22      1.88 o
  -1   0  10        0.00        0.42      0.52 o
   0   0  10       91.48       89.71      5.23 o
   1   0  10       11.05       13.31      1.02 o
   2   0  10        2.88        3.75      0.57 o
   3   0  10        3.04        2.70      0.50 o
   4   0  10       10.32       11.03      1.18 o
   5   0  10        1.56        1.43      0.81 o
  -6   1  10        1.09        0.55      0.82 o
  -5   1  10        3.33        3.21      0.83 o
  -4   1  10       15.14       15.67      0.91 o
  -3   1  10        1.11        1.70      0.50 o
  -2   1  10        2.05        2.03      0.47 o
  -1   1  10      152.86      155.27      2.78 o
   0   1  10       32.66       30.24      0.99 o
   1   1  10       41.21       39.34      1.02 o
   2   1  10        8.84        8.96      0.53 o
   3   1  10        5.19        4.49      0.49 o
   4   1  10        0.84        0.85      0.68 o
   5   1  10        7.18        7.79      1.13 o
  -5   2  10        2.05        2.15      0.88 o
  -4   2  10        1.05        2.04      0.95 o
  -3   2  10       58.71       54.82      1.41 o
  -2   2  10      157.47      149.40      2.80 o
  -1   2  10       36.75       35.32      2.34 o
   0   2  10      108.13       97.96      2.01 o
   1   2  10       20.11       20.73      0.98 o
   2   2  10       90.75       88.21      1.53 o
   3   2  10       49.03       45.62      1.60 o
   4   2  10        1.13        0.36      0.60 o
   5   2  10        4.41        3.12      0.93 o
  -5   3  10        7.81        7.63      0.91 o
  -4   3  10       25.82       27.13      1.40 o
  -3   3  10       20.63       21.18      1.00 o
  -2   3  10      137.77      129.35      2.60 o
  -1   3  10       18.31       17.27      0.95 o
   0   3  10        5.19        4.37      0.65 o
   1   3  10       28.08       29.66      0.91 o
   2   3  10       28.73       29.95      1.40 o
   3   3  10       40.75       40.97      1.81 o
   4   3  10        2.73        3.14      0.88 o
   5   3  10        0.73        0.28      0.75 o
  -5   4  10        2.47        2.16      0.77 o
  -4   4  10        1.33        0.19      0.63 o
  -3   4  10        0.86        0.36      0.61 o
  -2   4  10       15.66       16.58      0.91 o
  -1   4  10       27.80       27.95      1.40 o
   0   4  10       38.56       40.47      1.55 o
   1   4  10       15.52       14.03      0.80 o
   2   4  10        9.36        9.45      1.46 o
   3   4  10        1.39        1.43      0.68 o
   4   4  10        1.72        1.11      0.71 o
   5   4  10       11.80       13.19      2.46 o
  -4   5  10        0.20       -0.63      0.66 o
  -3   5  10        1.76        2.00      0.69 o
  -2   5  10        2.56        4.48      0.80 o
  -1   5  10       35.16       32.52      1.08 o
   0   5  10        3.01        3.03      0.63 o
   1   5  10       17.82       13.58      0.99 o
   2   5  10        9.85       10.38      1.06 o
   3   5  10        6.79        9.27      1.01 o
   4   5  10       13.82       17.16      2.00 o
  -3   6  10        1.92        2.22      0.88 o
  -2   6  10        5.78        4.91      0.96 o
  -1   6  10        0.41       -0.10      0.69 o
   0   6  10        3.37        4.06      0.86 o
   1   6  10        0.45        0.39      0.63 o
   2   6  10        3.73        4.32      1.20 o
   3   6  10        4.37        5.47      1.27 o
  -2   7  10        5.24        3.09      1.27 o
  -1   7  10       12.32       14.53      1.66 o
   0   7  10        0.50        1.91      1.06 o
   1   7  10        1.82        1.77      0.78 o
   2   7  10        0.01       -0.46      0.80 o
  -5   0  11        1.15        1.19      1.07 o
  -4   0  11        3.82        3.30      1.16 o
  -3   0  11       25.50       24.12      1.63 o
  -2   0  11        3.65        4.13      0.79 o
  -1   0  11       16.54       15.05      1.69 o
   0   0  11       24.20       27.18      1.40 o
   1   0  11        9.80        8.69      0.94 o
   2   0  11       12.85        9.26      0.99 o
   3   0  11        0.79       -0.48      0.59 o
   4   0  11       28.93       29.39      1.65 o
   5   0  11        4.08        5.69      1.07 o
  -5   1  11        1.70        0.70      0.97 o
  -4   1  11        8.25       10.30      0.81 o
  -3   1  11        3.58        5.31      0.66 o
  -2   1  11       12.55       12.60      0.84 o
  -1   1  11       19.85       23.21      0.99 o
   0   1  11       92.12       97.35      2.26 o
   1   1  11       17.97       16.85      0.88 o
   2   1  11        9.66       11.08      0.67 o
   3   1  11       21.43       21.77      0.90 o
   4   1  11       16.30       15.08      1.12 o
   5   1  11        7.31        9.11      1.22 o
  -5   2  11        9.39       11.24      1.15 o
  -4   2  11        7.28        7.47      0.88 o
  -3   2  11       15.14       17.50      1.04 o
  -2   2  11       26.47       25.48      1.13 o
  -1   2  11       19.27       21.73      1.05 o
   0   2  11       69.65       76.89      1.99 o
   1   2  11      101.16      104.61      2.41 o
   2   2  11      136.82      135.26      3.32 o
   3   2  11       27.29       30.24      1.53 o
   4   2  11        0.66        1.41      0.91 o
   5   2  11        0.41       -0.62      1.66 o
  -5   3  11        4.66        3.87      0.89 o
  -4   3  11        8.64        9.11      0.96 o
  -3   3  11       33.79       35.70      1.63 o
  -2   3  11       94.23       88.59      3.65 o
  -1   3  11       10.34        9.66      0.79 o
   0   3  11       11.47        9.54      0.77 o
   1   3  11       51.93       49.22      2.23 o
   2   3  11        0.14        1.36      0.47 o
   3   3  11       30.40       29.15      1.73 o
   4   3  11        7.19        7.19      1.45 o
   5   3  11        4.50        5.09      1.07 o
  -4   4  11        6.50        6.13      0.90 o
  -3   4  11       41.40       39.19      1.50 o
  -2   4  11        3.05        3.51      0.58 o
  -1   4  11       28.16       27.52      1.37 o
   0   4  11       14.75       12.86      0.91 o
   1   4  11        7.52        8.65      0.70 o
   2   4  11        3.26        2.96      0.98 o
   3   4  11        6.53        7.28      1.22 o
   4   4  11        2.51        3.86      0.84 o
  -4   5  11        0.04       -0.56      0.71 o
  -3   5  11        0.26       -0.07      0.65 o
  -2   5  11        3.97        3.64      0.70 o
  -1   5  11        9.35        9.59      0.89 o
   0   5  11        7.81        7.26      0.79 o
   1   5  11       17.07       18.08      1.16 o
   2   5  11        3.80        4.62      0.85 o
   3   5  11        0.52        1.61      0.77 o
   4   5  11        0.12        0.63      0.94 o
  -3   6  11        1.30        1.80      0.93 o
  -2   6  11        1.05        2.77      0.95 o
  -1   6  11        0.17        0.14      0.75 o
   0   6  11        0.33       -0.14      0.68 o
   1   6  11        1.53        2.92      0.74 o
   2   6  11        2.38        2.23      0.88 o
   3   6  11       13.22       17.62      1.49 o
  -1   7  11        7.28        9.89      1.53 o
   0   7  11        5.37        6.23      1.30 o
   1   7  11        0.05       -0.64      0.70 o
  -5   0  12        0.62        0.50      1.06 o
  -4   0  12        0.10       -0.08      0.75 o
  -3   0  12        0.34        0.65      0.73 o
  -2   0  12       37.55       37.62      1.82 o
  -1   0  12        0.65        0.73      0.96 o
   0   0  12       14.58       14.68      1.23 o
   1   0  12        0.59        0.38      0.60 o
   2   0  12       29.94       27.33      1.51 o
   3   0  12        7.53        5.64      0.94 o
   4   0  12        1.43        2.81      1.38 o
   5   0  12        0.71        2.74      1.47 o
  -5   1  12       11.87       12.37      1.20 o
  -4   1  12        1.93        1.81      0.58 o
  -3   1  12        0.11        0.36      0.51 o
  -2   1  12       10.69        9.85      0.80 o
  -1   1  12        3.58        3.09      0.55 o
   0   1  12       88.32       84.33      1.91 o
   1   1  12       43.79       44.98      1.33 o
   2   1  12       41.27       38.11      1.91 o
   3   1  12       20.06       19.60      1.00 o
   4   1  12        5.83        5.72      0.86 o
   5   1  12        7.52        6.97      0.99 o
  -5   2  12        4.91        3.99      1.03 o
  -4   2  12        7.16        6.98      0.90 o
  -3   2  12       21.66       21.69      1.18 o
  -2   2  12       16.39       17.20      1.03 o
  -1   2  12       34.04       34.09      1.54 o
   0   2  12       30.39       28.24      1.32 o
   1   2  12       19.02       20.73      1.04 o
   2   2  12       55.28       63.51      2.13 o
   3   2  12       21.49       18.98      1.10 o
   4   2  12        2.21        1.04      0.87 o
   5   2  12        2.96        2.95      1.01 o
  -5   3  12        0.37        1.01      1.07 o
  -4   3  12       12.52        9.71      1.01 o
  -3   3  12       42.23       40.50      1.33 o
  -2   3  12       25.49       28.92      1.26 o
  -1   3  12       10.08        9.61      0.84 o
   0   3  12       13.28       12.47      0.89 o
   1   3  12       15.90       14.26      1.16 o
   2   3  12       29.16       29.42      1.31 o
   3   3  12        9.09        8.69      0.86 o
   4   3  12        2.39        1.07      0.77 o
   5   3  12        3.36        3.61      1.00 o
  -4   4  12        0.05       -0.38      0.68 o
  -3   4  12       28.17       26.00      1.39 o
  -2   4  12        8.24        6.41      0.71 o
  -1   4  12       21.68       20.58      1.17 o
   0   4  12       27.87       24.56      1.40 o
   1   4  12       28.00       25.60      1.24 o
   2   4  12       17.70       17.73      1.15 o
   3   4  12        3.48        4.16      0.86 o
   4   4  12        0.23       -0.47      0.72 o
  -4   5  12        2.62        2.30      0.82 o
  -3   5  12        0.69        0.78      0.71 o
  -2   5  12        7.94        8.78      1.10 o
  -1   5  12       11.08       11.36      1.28 o
   0   5  12       10.99        9.73      1.21 o
   1   5  12        0.28        0.77      0.70 o
   2   5  12        8.42        8.28      0.95 o
   3   5  12        4.46        6.15      1.01 o
  -3   6  12        2.00        2.32      0.99 o
  -2   6  12        0.94        1.09      0.92 o
  -1   6  12        2.99        4.34      1.18 o
   0   6  12        0.27        1.21      0.79 o
   1   6  12        0.61        0.79      0.82 o
   2   6  12        1.08        1.61      0.76 o
  -1   7  12        1.75        2.06      1.17 o
   0   7  12        0.16        0.68      1.05 o
  -5   0  13        0.96        0.99      1.89 o
  -4   0  13        1.55        1.31      0.91 o
  -3   0  13        2.27        1.29      0.84 o
  -2   0  13        0.15       -0.73      0.65 o
  -1   0  13      148.10      141.07      3.96 o
   0   0  13       45.20       39.62      1.86 o
   1   0  13        7.27        5.75      1.28 o
   2   0  13        0.07        0.78      0.69 o
   3   0  13       74.94       78.53      4.10 o
   4   0  13        1.13        0.86      1.27 o
   5   0  13       22.20       24.67      2.68 o
  -5   1  13        3.00        2.22      1.10 o
  -4   1  13        4.47        4.29      0.89 o
  -3   1  13        0.61        0.79      0.56 o
  -2   1  13       43.05       50.07      1.54 o
  -1   1  13       33.04       30.63      1.22 o
   0   1  13       82.05       76.60      1.86 o
   1   1  13       93.52      100.16      3.17 o
   2   1  13       42.58       43.00      1.39 o
   3   1  13       18.02       16.73      1.18 o
   4   1  13       14.52       17.47      1.54 o
   5   1  13        4.73        6.67      1.98 o
  -5   2  13        1.24        1.06      1.02 o
  -4   2  13       36.78       42.99      1.68 o
  -3   2  13       16.18       17.46      1.12 o
  -2   2  13       16.72       13.57      0.98 o
  -1   2  13        0.17        1.13      0.55 o
   0   2  13       17.92       16.63      1.28 o
   1   2  13       39.03       35.30      1.60 o
   2   2  13        1.50        2.01      0.57 o
   3   2  13        4.36        3.63      0.72 o
   4   2  13        8.05        6.90      1.04 o
   5   2  13        0.43        0.12      0.80 o
  -4   3  13       22.98       22.01      1.38 o
  -3   3  13       25.09       23.08      1.33 o
  -2   3  13       32.79       28.13      1.36 o
  -1   3  13       25.29       27.32      2.80 o
   0   3  13       17.27       15.64      1.34 o
   1   3  13        2.37        1.90      0.58 o
   2   3  13        8.62        8.76      1.11 o
   3   3  13        6.08        6.76      0.84 o
   4   3  13        2.32        2.25      0.86 o
  -4   4  13        0.10        1.45      0.79 o
  -3   4  13        0.02        0.49      0.67 o
  -2   4  13        4.97        5.46      0.69 o
  -1   4  13        2.56        2.21      0.68 o
   0   4  13        0.91       -0.29      0.57 o
   1   4  13       21.97       22.70      1.48 o
   2   4  13        6.33        4.66      0.79 o
   3   4  13        0.46        1.40      0.71 o
   4   4  13        5.05        5.28      1.17 o
  -3   5  13        0.73       -0.09      0.82 o
  -2   5  13        0.68        0.07      0.74 o
  -1   5  13        2.42        2.09      0.70 o
   0   5  13        0.22       -0.01      0.72 o
   1   5  13        3.42        3.65      0.89 o
   2   5  13        7.77        8.54      1.12 o
   3   5  13        8.01        9.51      1.06 o
  -2   6  13        7.10        6.57      1.14 o
  -1   6  13        4.10        4.19      1.22 o
   0   6  13        0.71        0.37      0.78 o
   1   6  13        0.52        0.43      0.82 o
   2   6  13        0.50        1.03      0.78 o
  -5   0  14        0.01        1.79      1.25 o
  -4   0  14        0.86        0.15      0.84 o
  -3   0  14       13.08       13.44      1.48 o
  -2   0  14        9.08        8.27      1.17 o
  -1   0  14        7.62        5.71      1.40 o
   0   0  14        2.45        4.43      1.01 o
   1   0  14        1.59        0.80      0.71 o
   2   0  14       63.25       61.81      2.42 o
   3   0  14       31.33       28.87      3.68 o
   4   0  14       13.60       13.65      2.11 o
   5   0  14        0.13        2.31      1.63 o
  -5   1  14        4.72        4.17      1.13 o
  -4   1  14        1.82        0.54      0.77 o
  -3   1  14        4.78        3.63      0.76 o
  -2   1  14       41.65       41.08      1.46 o
  -1   1  14       22.13       21.43      1.17 o
   0   1  14       29.66       31.71      1.37 o
   1   1  14       44.25       42.20      1.41 o
   2   1  14       22.74       24.56      1.41 o
   3   1  14        3.19        3.20      0.81 o
   4   1  14        3.95        5.74      1.16 o
   5   1  14        0.85        1.50      1.12 o
  -5   2  14        2.62        1.64      1.31 o
  -4   2  14        9.57        7.55      1.01 o
  -3   2  14       25.28       26.21      1.38 o
  -2   2  14       19.69       16.99      1.11 o
  -1   2  14       12.32       11.79      0.93 o
   0   2  14       12.39       13.11      0.95 o
   1   2  14       45.39       44.03      1.56 o
   2   2  14       21.96       19.74      1.11 o
   3   2  14        6.72        8.47      1.30 o
   4   2  14        6.44        8.85      1.71 o
  -4   3  14        4.87        5.26      0.93 o
  -3   3  14       49.71       48.44      1.75 o
  -2   3  14        0.52        1.35      0.70 o
  -1   3  14       20.88       19.07      1.24 o
   0   3  14        2.74        3.64      0.68 o
   1   3  14        0.46        0.03      0.83 o
   2   3  14        0.83        0.69      0.85 o
   3   3  14        1.10        1.14      0.70 o
   4   3  14        0.05       -0.31      0.78 o
  -4   4  14        2.68        3.23      0.92 o
  -3   4  14        1.38        0.97      0.71 o
  -2   4  14        3.63        3.56      0.67 o
  -1   4  14        1.85        1.18      0.64 o
   0   4  14        3.15        3.15      0.72 o
   1   4  14        1.82        2.73      0.84 o
   2   4  14        8.25        7.94      1.08 o
   3   4  14        0.97        0.76      0.73 o
  -3   5  14        0.32        0.14      0.90 o
  -2   5  14        0.89        1.86      0.90 o
  -1   5  14        5.45        6.85      0.91 o
   0   5  14        2.70        0.41      0.80 o
   1   5  14        1.41        0.78      1.21 o
   2   5  14        1.83        1.26      0.89 o
   3   5  14        1.42        2.36      0.99 o
  -2   6  14        3.55        5.11      1.12 o
  -1   6  14        3.37        2.64      1.21 o
   0   6  14        1.53        2.23      0.95 o
   1   6  14        1.74       -0.08      0.91 o
  -4   0  15        2.46        1.79      1.02 o
  -3   0  15        7.71        8.13      1.28 o
  -2   0  15       22.08       23.10      1.81 o
  -1   0  15        8.88        8.33      1.21 o
   0   0  15       81.57       81.99      2.92 o
   1   0  15       63.50       63.91      3.81 o
   2   0  15        6.03        4.02      1.32 o
   3   0  15       12.06       13.68      2.11 o
   4   0  15        3.94        3.25      1.60 o
  -4   1  15        7.52        9.12      1.81 o
  -3   1  15        6.04        5.97      0.85 o
  -2   1  15        2.56        2.68      0.68 o
  -1   1  15       33.23       33.46      1.49 o
   0   1  15       13.97       13.17      0.98 o
   1   1  15       24.45       23.19      1.22 o
   2   1  15       22.13       24.33      1.25 o
   3   1  15       14.82       18.27      1.53 o
   4   1  15        4.05        2.87      1.54 o
  -4   2  15        0.85       -0.54      0.74 o
  -3   2  15        7.93        7.18      0.91 o
  -2   2  15        2.88        2.03      0.68 o
  -1   2  15        3.78        4.10      0.71 o
   0   2  15        4.22        4.39      0.73 o
   1   2  15       24.37       24.74      1.71 o
   2   2  15        2.12        2.43      1.29 o
   3   2  15        2.52        2.52      0.86 o
   4   2  15        0.30        0.24      1.33 o
  -4   3  15        5.22        4.40      0.95 o
  -3   3  15        0.30       -0.07      0.76 o
  -2   3  15        3.33        4.31      0.80 o
  -1   3  15       22.87       20.44      1.25 o
   0   3  15        8.66       10.66      0.94 o
   1   3  15        0.74        1.35      0.61 o
   2   3  15        2.37        2.70      0.83 o
   3   3  15        0.14        0.28      0.79 o
   4   3  15        0.75        0.41      0.85 o
  -3   4  15        1.22        1.46      0.76 o
  -2   4  15        0.83        1.42      0.73 o
  -1   4  15        1.88        2.17      0.70 o
   0   4  15       13.95       11.58      1.05 o
   1   4  15        3.66        2.64      0.91 o
   2   4  15        8.51        7.74      1.15 o
   3   4  15        3.11        4.40      1.05 o
  -2   5  15        0.21       -0.65      0.83 o
  -1   5  15        2.50        3.01      0.80 o
   0   5  15       10.46       11.92      1.30 o
   1   5  15        1.08       -0.04      0.82 o
   2   5  15        2.44        3.46      0.99 o
  -1   6  15        0.87        1.81      1.22 o
   0   6  15        0.15        1.14      1.63 o
  -4   0  16        0.02       -0.22      1.38 o
  -3   0  16       16.22       15.85      1.69 o
  -2   0  16       61.43       53.30      3.83 o
  -1   0  16        0.25        0.94      0.90 o
   0   0  16        0.48        1.03      0.86 o
   1   0  16       20.28       23.23      1.82 o
   2   0  16        2.62        3.38      1.44 o
   3   0  16        6.00        8.60      1.93 o
   4   0  16        2.09        1.87      1.52 o
  -4   1  16       11.84       11.40      1.31 o
  -3   1  16        1.08        1.17      0.71 o
  -2   1  16        0.66        0.15      0.64 o
  -1   1  16        4.59        4.42      0.76 o
   0   1  16       11.76       11.38      0.96 o
   1   1  16        3.05        3.74      1.02 o
   2   1  16       21.26       20.61      1.62 o
   3   1  16        8.04        7.34      1.26 o
   4   1  16        1.10        0.46      1.07 o
  -4   2  16        4.78        3.78      0.94 o
  -3   2  16        0.89        1.42      0.72 o
  -2   2  16        2.87        2.53      0.74 o
  -1   2  16        1.28        1.34      0.63 o
   0   2  16        3.62        2.96      0.70 o
   1   2  16        0.80        1.84      0.64 o
   2   2  16        0.82        0.11      0.75 o
   3   2  16        5.17        6.07      1.65 o
   4   2  16        0.82        1.27      1.06 o
  -3   3  16        4.36        5.58      1.81 o
  -2   3  16        5.46        3.19      1.20 o
  -1   3  16        4.43        5.64      0.86 o
   0   3  16        3.06        1.48      0.90 o
   1   3  16        0.74        1.71      0.81 o
   2   3  16        0.10        0.68      0.75 o
   3   3  16        0.41        0.77      1.56 o
  -3   4  16        1.55        0.54      0.78 o
  -2   4  16        0.28        0.27      0.72 o
  -1   4  16        0.72        0.58      0.70 o
   0   4  16        0.83        0.31      0.73 o
   1   4  16        5.11        7.37      1.10 o
   2   4  16        4.75        5.73      1.13 o
   3   4  16        0.77        0.56      0.94 o
  -2   5  16        2.61        3.71      1.04 o
  -1   5  16        1.14        0.25      1.05 o
   0   5  16        8.46        9.86      1.30 o
   1   5  16       17.57       17.55      1.56 o
   2   5  16        0.55        0.96      0.97 o
  -4   0  17        1.56        0.46      1.62 o
  -3   0  17        0.16       -0.39      1.18 o
  -2   0  17       15.38       18.35      1.78 o
  -1   0  17        0.10       -0.15      0.87 o
   0   0  17        8.43        6.94      1.23 o
   1   0  17       12.67       11.90      1.47 o
   2   0  17        3.29        3.22      1.08 o
   3   0  17        0.34        0.88      1.41 o
   4   0  17        2.25        1.47      1.69 o
  -4   1  17        2.15        3.20      1.03 o
  -3   1  17        6.20        6.16      0.94 o
  -2   1  17        1.41        1.73      0.72 o
  -1   1  17        2.22        1.42      0.68 o
   0   1  17       14.80       14.80      1.19 o
   1   1  17       12.81       12.24      1.03 o
   2   1  17        2.79        2.09      0.83 o
   3   1  17        2.02        1.71      1.06 o
   4   1  17        2.69        2.83      1.21 o
  -3   2  17        2.59        1.52      1.08 o
  -2   2  17        5.64        6.02      0.92 o
  -1   2  17        5.66        7.39      0.91 o
   0   2  17        2.18        1.13      0.67 o
   1   2  17        9.75       10.08      0.98 o
   2   2  17        0.43        0.57      1.09 o
   3   2  17        3.37        1.76      1.06 o
  -3   3  17        0.25        0.55      0.92 o
  -2   3  17        2.03        1.62      0.76 o
  -1   3  17        1.10        1.05      0.70 o
   0   3  17        1.02        0.62      0.67 o
   1   3  17        0.76        1.38      0.84 o
   2   3  17        0.44        0.33      0.83 o
   3   3  17        1.47        0.71      0.90 o
  -2   4  17        0.21        0.71      1.66 o
  -1   4  17        0.73        0.26      0.74 o
   0   4  17        0.44        0.64      1.25 o
   1   4  17        4.40        6.82      1.17 o
   2   4  17        5.55        6.27      1.21 o
  -1   5  17        3.96        4.96      1.37 o
   0   5  17        3.97        4.13      1.08 o
   1   5  17        0.93       -0.46      0.93 o
  -3   0  18        2.08        2.86      1.19 o
  -2   0  18        0.13       -0.45      0.93 o
  -1   0  18        2.93        2.80      1.31 o
   0   0  18       41.38       45.08      2.37 o
   1   0  18        8.88       10.00      1.43 o
   2   0  18        0.09        0.77      0.97 o
   3   0  18        5.42        8.39      2.02 o
  -3   1  18        0.78       -0.11      0.72 o
  -2   1  18        0.62        1.65      0.85 o
  -1   1  18        0.91        0.71      0.70 o
   0   1  18       15.33       16.57      1.23 o
   1   1  18       11.24       10.52      1.03 o
   2   1  18        3.78        5.56      1.03 o
   3   1  18        5.90        5.02      1.30 o
  -3   2  18        0.59        0.23      0.88 o
  -2   2  18        4.52        5.20      1.00 o
  -1   2  18        3.40        3.23      0.89 o
   0   2  18        1.63        1.50      0.73 o
   1   2  18        0.40        1.05      1.02 o
   2   2  18        0.84        0.29      0.84 o
   3   2  18        0.20        0.26      1.64 o
  -3   3  18        0.22        0.05      0.92 o
  -2   3  18        3.13        3.80      0.91 o
  -1   3  18        1.72        1.80      0.88 o
   0   3  18        3.38        2.80      0.84 o
   1   3  18        1.66        1.51      1.06 o
   2   3  18        0.12       -1.13      0.76 o
  -2   4  18        1.14        1.97      1.00 o
  -1   4  18        4.03        3.48      0.92 o
   0   4  18        1.15        2.05      1.00 o
   1   4  18        1.46        0.60      0.96 o
  -3   0  19        1.46        1.28      1.20 o
  -2   0  19        8.57        7.76      1.49 o
  -1   0  19        9.43       10.17      1.57 o
   0   0  19        4.40        3.88      1.23 o
   1   0  19        3.77        3.92      1.26 o
   2   0  19        0.48        3.16      1.69 o
   3   0  19        8.27        5.66      2.06 o
  -3   1  19        3.63        2.85      0.93 o
  -2   1  19        1.30        1.02      0.78 o
  -1   1  19       13.27       13.32      1.21 o
   0   1  19        1.18        2.29      0.79 o
   1   1  19        8.18        8.56      1.04 o
   2   1  19        1.03        0.19      0.98 o
  -2   2  19        1.54        2.86      0.98 o
  -1   2  19        0.71        1.49      0.78 o
   0   2  19        0.32        0.24      0.72 o
   1   2  19        4.09        4.40      1.20 o
   2   2  19        1.22        0.07      1.44 o
  -2   3  19        1.14        1.96      1.06 o
  -1   3  19        0.38        0.07      0.76 o
   0   3  19        1.35        1.34      0.95 o
   1   3  19        1.05        2.03      1.01 o
   2   3  19        5.33        5.95      1.48 o
   0   4  19        2.36        3.42      1.11 o
  -2   0  20        4.01        6.38      1.53 o
  -1   0  20        3.02        2.63      1.30 o
   0   0  20       24.61       25.82      2.29 o
   1   0  20        0.71        2.03      1.55 o
   2   0  20        4.23        3.60      1.76 o
  -2   1  20        5.35        6.18      1.07 o
  -1   1  20        0.58        1.21      1.48 o
   0   1  20       11.29        9.63      1.13 o
   1   1  20        2.24        1.68      1.04 o
   2   1  20        2.34        1.19      1.18 o
  -2   2  20        2.59        2.86      0.97 o
  -1   2  20        1.03        1.19      0.87 o
   0   2  20        1.77        1.64      1.14 o
   1   2  20        3.11        7.19      1.98 o
  -1   3  20        0.50        0.06      0.82 o
   0   3  20        1.10        1.06      0.99 o
  -1   0  21       27.99       28.85      2.48 o
   0   0  21        0.02        0.67      1.43 o
   1   0  21        3.35        4.36      1.34 o
  -1   1  21        0.61        0.51      1.20 o
   0   1  21        1.55        0.63      0.84 o
   1   1  21        0.30        1.27      1.58 o
 
